# Supplementary material for: Reduced Birth Weight and Exposure to Per- and Polyfluoroalkyl Substances: A Review of Possible Underlying Mechanisms Using the AOP-HelpFinder
Source: Toxics. 2022 Nov 12;10(11):684. doi: 10.3390/toxics10110684 (PMC9699222; doi:10.3390/toxics10110684)
Supplement: Supplementary file 1 [file toxics-10-00684-s001.zip]

Archive with 3 entries (3 files):
- Suppl. Tables S1-S3_Revised1.xlsx
- Suppl. Tables S4 and S5 02-11-2022_Rev1.xlsx
- Suppl. Tables S6 and S7 02-11-2022_Rev1.xlsx
