# Supplementary material for: Reduced Birth Weight and Exposure to Per- and Polyfluoroalkyl Substances: A Review of Possible Underlying Mechanisms Using the AOP-HelpFinder
Source: Toxics. 2022 Nov 12;10(11):684. doi: 10.3390/toxics10110684 (PMC9699222; doi:10.3390/toxics10110684)
Supplement: Supplementary file 1 [file toxics-10-00684-s001.zip › Suppl. Tables S1-S3_Revised1.xlsx]

## Sheet: Table S1 in vivo animal
Table S1: In-vivo results on PFAS, oxidative stress and other adverse outcome
PFOS
First Author	Year	Species	Solvent	Exposure Time	Exposure route	Body Weight	Fetal Weight	Offspring Weight	Reproduction/Deveoplment	Amino acids	Glucose	Lipids/Fatty acids	Hormones	Aromatase	Liver	Oxidative stress	Cytotoxicity/reduced cell number	Specific genes	Other AO
Kim	2020	Worm (Caenorhabditis elegans)		24 h	E.coli				0.5mg/L (1µM)	0.5mg/L (1µM)		0.5mg/L (1µM)				0.5mg/L (1µM)	LC50: 4.522mg/L (9µM)
Kim	2021	Fly (Drosophila)	Aceton	up to 7 days	Drinking Water	Dosage not clear			2ng/L (0.004nM) (EC50)			Dosage not clear					LC50: 4ng/L (0,008nM)		Dosage not clear
Lee	2015	Mouse	DMSO	up to 14 days	Oral gavage							3mg/kg /6µmol/kg)				3mg/kg (6µmol/kg)
Li	2020	Mouse	DMSO	up to 17 days															DNA Methylation (12,5 mg/kg; 25µmol/kg)
Li	2020	Worm (Caenorhabditis elegans)	Water	multiple generations	E.coli							1ng/L
Ortiz-Villanueva	2018	Fish (Danio rerio)	DMSO	up to 120 h	Water					1mg/L (2µmol)									Metabolome (1mg/L; 2µmol)
Park	2020	Crab (Macrophthalmus japonicus)		up to 7 days															involvement of MAPK/p38
Qiu	2016	Mouse	DMSO	up to 28 days	Orally administered	no effect (up to 10mg/kg/day; 20µmol/kg/day)			5mg/kg (10µmol/kg)								5mg/kg (10µmol/kg)
Seyoum	2020	Crustacea (Daphnia)	Water	up to 55 days	Water	12,5mg/L (25µM)			5mg/L (10 µM)			12,5 mg/L (25µM)					5mg/L (10 µM)
Wan	2020	Mouse	DMSO	up to 13 days	Animal tube feeding		3mg/kg (1.5µmol/kg) (EC)			1mg/kg (2µmol/kg) (EC)	1mg/kg (EC)		3mg/kg (6µmol/kg)					SNAT4
Wang	2020	Worm (Dugesia japonica)	DMSO	up to 10 days												5mg/L (10µmol)		SOD, CAT, GPx1
Xia	2018	Clam (Anodonta woodiana)	DMSO	up to 48 h													LC50: 14,2mg/L (28,4 µM)
Yue	2020	Worm (Caenorhabditis elegans)	Water	up to 6 days	E.coli	10mg/L (20µM)			20mg/L (40 µM)			10mg/L (20µM)					20mg/L (40 µM) (LC start)		Metabolism (10mg/L;20µM)
Zhang	2020	Clam	DMSO	96 h												6.74 mg/L (13,48 µM)		Many genes	Metabolism/ Genes (6.74 mg/L; 13,48 µM)
PFOA
First Author	Year	Species	Solvent	Exposure Time	Type of administration	Body Weight	Fetal Weight	Offspring Weight	Reproduction/Deveoplment	Amino acids	Glucose	Lipids/Fatty acids	Hormones	Aromatase	Liver function	Oxidative stress	Cytotoxicity/reduced cell number	Specific genes	Other AO
Du	2018	Mouse	DMSO	up to 3 weeks	Orally administered	1mg/kg (2.4µmol/kg)					5 mg/kg (12µmol/kg)	1mg/kg (2.4µmol/kg)					1mg/kg (2.4µmol/kg)
Guruge	2006	Rat		21 days		gene expression for growth is affecred 1mg/kg/day for 21 days				1mg/kg (2.4µmol/kg)		1mg/kg (2.4µmol/kg)	1mg/kg (2.4µmol/kg)					Transcriptome	gene expression: 1mg/kg (2.4µmol/kg)
Kim	2020	Worm (Caenorhabditis elegans)		24h					2 mg/L (4.8µM)	2 mg/L (4.8µM)		2 mg/L (4.8µM)				0.5mg/L (1.2µM)	LC50: 22.655mg/L (54.7 µM)		Metabolism; Lipidomics 2 mg/L (4.8µM)
Li	2019	Mouse		up to 16 days			1mg/kg (2.4µmol/kg)								2.5mg/kg (6µmol/kg)	2.5mg/kg (6µmol/kg)	LC (starting):5mg/kg (12µmol/kg)	many	gene expression of many genes (2.5mg/kg; 6µmol/kg)
Li	2021	Clam (Mytilus edulis)	Water	up to 7 days	Water											20 µg/L (48µM)		CAT/SOD/GPx
Liu	2015	Mouse	Water	14 days	Orally administered				2.5mg/kg (6µmol/kg)							5 mg/kg (12µmol/kg)
Liu	1996	Rat	unclear	14 days	Deionized water	20mg/kg (48 µmol/kg)							2mg/kg (4.8µmol/kg)	2mg/kg (4.8µmol/kg)	2mg/kg (4.8µmol/kg)
Salimi	2019	Mouse		up to 6 days		20mg/kg (48 µmol/kg)										20 mg/kg (48.3µM/kg)
Seyoum	2020	Crustacea (Daphnia)		up to 55 days		no effect (10,35mg/L; 25µM)			0.414mg/L (1 µM)			10.35mg/L (25µM)					0.414mg/L (1 µM)
Wang	2010	Fly (Drosophila)		up to 80 days		41.4 mg/L (100 µM)		41.4 mg/L (100 µM)	41.4 mg/L (100 µM)										reduced longevity of males (41.4mg/L; 100 µM)
Xia	2018	Clam (Anodonta woodiana)	DMSO	up to 48 h													LC50: 72.5 mg/L (192µM)
Yan	2015	Mouse	Water	up to 28 days							5 mg/kg (12µmol/kg)	5 mg/kg (12µmol/kg)			5 mg/kg (12µmol/kg)			Akt, GSK
Yang	2010	Fish (Oryzias latipes)	Water	up to 7 days												no sign. Effect (up to 100mg/L; 240 µmol)		PPR alpha
		decreased
		increased
		no effect
		affected (changed Transciptom/ lipidom/ metabolom)

## Sheet: Table S2 in vitro
Table S2: In-vitro results on PFAS- induced oxidative stress and cellular health
PFOS
First Author	Year	Cell system	Species	Solvent	Exposure Time	Reproduction	Amino acids	Glucose	Lipids/Fatty acids	Aromatase	Oxidative stress	Cytotoxicity/reduced cell number	Specific genes	Other AO
Chiu	2018		Tox-Screening; ToxCast; Tox21 (human, rat, mouse)		up to 72 h					no effect (up to 500mg/L; 1000 µM)	AC50: 2,9 mg/L (5.8 µM)		Many	many different AO
Gorrochategui	2014	JEG-3	Human	DMSO	up to 24 h					28,5 mg/L (57µM)		EC50 CT: 107mg/L (53,5µM)
Gorrochategui	2016	A6 Kidney Epithelial Cells	Frog (Xenopus laevis)	DMSO	up to 24 h							0,5µg/L (1nM)
Li	2020	HTR-8/SVneo	Human	DMSO	up to 48h							50µg/L (100nM)
Reistad	2013	Cerebellar granule cells	Rat	DMSO	24 h						EC50: 13,5mg/L (27 µM)	LC50: 30,5mg/L (61µM)
Sun	2018	SH‑SY5Y Cell	Human	DMSO	48 h						50mg/L (100 µM)	LC50: 50mg/L (100 µM)	NRF2, HO-1
Sun	2019	SH‑SY5Y Cell	Human	DMSO	up to 48h						50mg/L (100 µM)	LC50: 50mg/L (100 µM)	JNK-1
Tang	2017	ES cell line D3	Mouse	DMSO	up to 120 h				20 mg/L (40µM)		20mg/L (40µM)	20mg/L (40µM)	Mfn1, Mfn2, mTOR, RICTOR	Ca2+ flux is destroyed (20m/(L; 40µM)
Wang	2015	HAPI microglial cells	Rat	DMSO	up to 12 h						10 µg/L (20nM)	LC50: 10µg/L (20nM)	ERK,JNK, p38
Wei	2009	Primary hepatocytes	Fish (Gobiocypris rarus)	unclear	up to 120 h				15mg/L (30µM)		15mg/L (30 µM)	15 mg/L (30µM)	Many	Gene expression affected (15mg/L; 30µM)
Xu	2016	3T3-L1 preadipocytes	Mouse	DMSO	up to 72 h			5mg/L (10 µM)	0.5 mg/L (1µM)			250 mg/L (500 µM)	NRF2, Lpl, NQo1,PPAR, FABP4
Zarei	2018	Lymphocytes	Human	DMSO	up to 12 h						37,gmg/L (75 µM)	LC50: 50mg/L (100 µM)
PFOA
First Author	Year	Cell system	Species	Solvent	Exposure Time	Reproduction	Amino acids	Glucose	Lipids/Fatty acids	Aromatase	Oxidative stress	Cytotoxicity/reduced cell number	Specific genes	Other AO
Chiu	2018		Tox-Screening; ToxCast; Tox21		up to 72 h					no effect (up to 414mg/L; 1000 µM)	AC50: 19.8mg/L (47.9 µM)		Many	a lot different AO
Gorrochategui	2016	A6 Kidney Epithelial Cells	Frog (Xenopus laevis)	DMSO	up to 24 h							0.414µg/L (1nM)
Gorrochategui	2014	JEG-3	Human	DMSO	up to 24 h					33.1 mg/L (80 µM)		EC50 CT: 245.9 mg/L (594 µM)
Lu	2016	Sperm cells	Mouse	Water	up to 8 h	165.6 mg/L (400 µM)			5 mg/kg/d (12.1 µM/kg/d)		41,4mg/L (100 µM)	165.6 mg/L (400 µM)	FABP3/4/6/KAR/ELOVL5	AKT-Pathway (1.25mg/kg/d; 3µM/kg/d)
Mashayekhi	2015	Rat mitochondria (liver/brain)	Rat		up to 1 h						310.5 mg/L (750 µM)			no change in GSH (up to 621mg/L ;1.5mM)
Reistad	2013	Cerebellar granule cells	Rat		24 h						EC50:10.35mg/L (25µM)
Suh	2017	RIN‑m5F cells	Rat	DMSO	up to 48 h						82.8mg/L (200 µM)	LC50:62,1mg/L (150µM)
Tang	2018	Primary lymphocytes	Fish (Carassius auratus)	Water	12 h						1 µg/L (2.4 µM)	10 µg/L (24µM)
Tian	2021	RAW264.7	Mouse	DMSO	up to 72 h		41,4mg/L (100 µM)		41,4mg/L (100 µM)		165.6 mg/L (400 µM)	LC50: 248.4mg/L (600 µM)
Wei	2009	Primary hepatocytes	Fish (Gobiocypris rarus)	unclear	up to 120 h				15mg/L (36.2 µM)		15mg/L (36.2 µM)	no effect at 15mg/L (36.2 µM)
PFNA
First Author	Year	Cell system	Species	Solvent	Exposure Time	Reproduction	Amino acids	Glucose	Lipids/Fatty acids	Aromatase	Oxidative stress	Cytotoxicity/reduced cell number	Specific genes	Other AO
Gorrochategui	2014	JEG-3	Human	DMSO	up to 24 h					61.2mg/L (132 µM)		EC50 CT:213
Wei	2009	Primary hepatocytes	Fish (Gobiocypris rarus)	unclear	up to 120 h				15mg/L (32.3 µM)		15mg/L (32.3 µM)	no effect at 15mg/L (32.3µM)
PFHxS
First Author	Year	Cell system	Species	Solvent		Reproduction	Amino acids	Glucose	Lipids/Fatty acids	Aromatase	Oxidative stress	Cytotoxicity/reduced cell number	Specific genes	Other AO
Gorrochategui	2014	JEG-3	Human	DMSO	up to 24 h					119.2mg/L (298 µM)		no effect at 200mg/L (500µM)
Lee	2014	Neuronal cells	Rat	DMSO	up to 24 h						120 mg/L (300µM)	40mg/L (100 µM)
Lee	2014	PC12	Rat	DMSO	up to 72 h						120 mg/L (300µM)	LC50: 200mg/L (500 µM)
PFDA
First Author	Year	Cell system	Species	Solvent	Exposure Time	Reproduction	Amino acids	Glucose	Lipids/Fatty acids	Aromatase	Oxidative stress	Cytotoxicity/reduced cell number	Specific genes	Other AO
Dong	2017	AGS gastric epithelial cells	Human	DMSO	up to 72 h							Concentration is unclear
Kleszczyński	2011	HCT116	Human	DMSO	up to 72 h									Ca ions inside mitochondria (200 µM)
Wei	2009	Primary hepatocytes	Fish (Gobiocypris rarus)	unclear	up to 120 h				15mg/L (29.2 µM)		15mg/L (29.2 µM)	no effect at 15mg/L (29.2 µM)
Xu	2019	Hepatic cells	Mouse	DMSO	up to 24 h						51.4mg/L (100µM)			DNA Damage (0.51mg/L; 1µM)
		decreased
		increased
		no effect
		affected (changed Transciptom/ lipidom/ metabolom)

## Sheet: Table S3 Signaling
Table S3: In-vivo and in-vitro results related to PFAS exposures and cellular signaling pathways
	First Author	Year	Experimental design	Species	Target tissue /cell type	Conc. of first observable effect	Exposure time	PPAR	AKT	ERK	JNK	p38
PFOA
	Du	2018	In-vivo	Mouse (male Balb/c mice 6-7 weeks of age)	Adipose tissue	1 mg/kg/d	3 weeks		reduced p-AKT Ser 473
	Lu	2015	In-vivo	Mouse (male Balb/c mice 6-8 weeks of age)	Epidymis	5 mg/kg/d	28 days		increased p-AKT Thr 308
	Yan	2015	In-vivo	Mouse (male Balb/c mice 6–8 weeks of age)	Liver, muscle, white adipose tissue	1.25 mg/kg/d for P-AKT S473 (liver); 5 mg/kg/d for P-AKT Thr308 (liver); 5mg/kg/d for P-AKT Ser473 (muscle); 5mg/kg/d for P-AKT Ser473 (white adipose tissue)	28 days		increased p-AKT Thr 308 (liver) and p-AKT Ser 473 (liver and muscle); reduced p-AKT Ser 473 (white adipose tissue)
	Yang	2010	In-vivo	Male Japanese medaka fish (Oryzias latipes)	Liver	50 mg/L (120 µM)	7 days	increased PPARα mRNA levels
PFOS
	Park	2020	In-vivo	Crab (Macrophthalmus japonicus)	Gill, hepatopancreas	1 µg/L (2 nM)	1 day					increased p38 mRNA levels
	Qiu	2016	In-vivo	Mouse (male ICR mice 8 weeks of age)	Testis	5 mg/kg/bw	4 weeks					increased P-p38
	Xu	2016	In-vivo	Mouse (C57BL/6 mice 10 weeks of age)	Epididymal white adipose tissue	100 µg/kg/d	36 days	increased PPARγ mRNA levels
	Qiu	2016	In-vitro	Mouse (male ICR mice 8 weeks of age)	Primary Sertoli cells	15 mg/L (30 µM)	3h					increased P-p38
	Zhang	2020	In-vivo	Clam (R. philippinarum)	Hepatopancreas	20 mg/L (40 µM)	96h	increased PPARγ mRNA levels
	Sun	2019	In-vitro	Human	SH-SY5Y (neuroblastoma)	25 mg/L (50 µM)	48h				increased P-JNK
	Tang	2017	In-vitro	Mouse	Cardiomcytes derived from embryonic stem cell line D3	20 mg/L (40 µM)	5 days		increased p-AKT Ser 473
	Wang	2015	In-vitro	Rat	HAPI (mircoglia-like cell line)	0.5 µg/L (1nM) for P-ERK ; 2.5 µg/L (5nM) for P-JNK	6h			increased P-ERK	increased P-JNK	no changes up to highest concetration PFOS (100 µg/L (200 nM))
	Xu	2016	In-vitro	Mouse	Adipocytes derived from 3T3-L1 preadipocyte cell line	25mg /L (50 µM)	3 days	increased PPARγ mRNA levels
PFHxS
	Lee	2014	In-vitro	Rat	PC12 (adrenal gland)	120 mg/L (300 µM)	1h for P-ERK; 15 min for P-JNK; 30 min for P-p38			increased P-ERK	increased P-JNK	increased P-p38
	Lee	2014	In-vitro	Rat (7-day old Sprague-Dawley rat pups)	Primary cerebella granular cells	120 mg/L (300 µM)	5 min for P-ERK; 15 min for P-JNK; 5 min for P-p38			increased P-ERK	increased P-JNK	increased P-p38
