# Supplementary material for: Reduced Birth Weight and Exposure to Per- and Polyfluoroalkyl Substances: A Review of Possible Underlying Mechanisms Using the AOP-HelpFinder
Source: Toxics. 2022 Nov 12;10(11):684. doi: 10.3390/toxics10110684 (PMC9699222; doi:10.3390/toxics10110684)
Supplement: Supplementary file 1 [file toxics-10-00684-s001.zip › Suppl. Tables S4 and S5 02-11-2022_Rev1.xlsx]

## Sheet: Table S4 
Supp. Table S4: In-vivo results related to estrogen and androgen pathways
COLOR CODE:	decreased	increased	no effect	affected (changed transciptome/ect.)
Publication information			Study setup					Estrogenic and androgenic related results									Other results
Author	Year	DOI	Species	Solvent	Exposure route	Dosages	Exposure time	Estrogen levels	ER transcription (mRNA)	ER expression (protein)	VTG	Testosterone levels	AR transcription (mRNA)	AR expression (protein)	CYP	Other directly estrogenic/androgenic related effects	Other
PFOS
Qui	2022	10.1016/j.envint.2019.105284	Famale Spague Dawley rat	distilled water	oral gavage	15 mg/kg/day	28 days	Serum, 15 mg/kg/day		Uterus, 15 mg/kg/day
Rodríguez-Jorquera	2019	10.1021/acs.est.8b03603	Fathead minnow (Pimephales promelas)	distilled water	tank water	0.5-25 µg/L	48 hours		Blood, 25 μg/L								99-137 altered genes in liver, 557-1421 altered genes in blood
Xin	2020	10.1021/acs.est.9b07708	Zebra fish	DMSO	tank water	0-25 µM	7 days	Whole body larvae	ERα: 0.5 µM, ERβ1: 0.1 µM, ERβ2: no effect						Transcription of CYP19a was upregulated, transcription level of CYP19b was downregulated	Altered spermgenesis
Xu	2017	10.1007/s11356-017-8943-3	Mouse (-/- and +/+ ERβ)	0.5% Tween 20	oral gavage	5 mg/kg/day	28 days			ERβ: 5 mg/kg						Only in ERβ +/+ mice: hydropic degeneration and vacuolation in hepatocytes, increase cholesterol and bile acid, altered liver genes.
Benninghoff	2011	10.1093/toxsci/kfq379	Juvenile rainbow trout	DMSO	diet	5 mg/kg/day	14 days				Plasma, 250 ppm
Bao	2019	10.1016/j.taap.2019.114715	Female zebrafish	DMSO	tank water	2-200 g/L	21 days	Increase/decrease dependent on concentraion and timepoint	ERα: Increase/decrease dependent on concentraion and timepoint		Increase/decrease dependent on concentraion and timepoint					Altered gene expression along the HPGL axis
Bao	2020	10.1016/j.envpol.2020.115585	Male zebrafish	DMSO	tank water	2-200 g/L	21 days		ERα and ERβ2 in liver		VTG1 and VTG3 in liver		Gonad			Decrease of FSH and LH receptor in gonads, decreased expression of GnRH, GNRHr, FSH, and LH in brain, impaired sexual behavior	Increased body weight and length, decreased hepatic-somatic index,
Du	2013	10.1002/etc.2034	Zebrafish embryo	DMSO	media	100-500 µg/L	120 hours		ERα increase, ERβ2 decrease						CYP17, CYP19a, and CYP19b		Early thyroid development gene expression (hhex and pax8)
Rosen	2017	10.1016/j.tox.2017.05.013	Mouse (wt and ppara-null)	water	oral gavage	not clear	not clear									Decreased expression of male-specific genes, increased expression of female-specific genes	Increased liver weight, altered gene expression mainly through PPARα
Chen	2016	10.1016/j.envpol.2016.07.064	Zebra fish (Post-fertilization)	DMSO	tank water	250 µg/L	5 months	Serum, 250 µg/L	ERα: female and male gonads			Serum, 250 µg/L			CYP19A increased in female gonads and decreased in male gonads	Gonad expression of amh increased, Structural changes in the gonads of male and female
Biegel	1995	10.1006/taap.1995.1164	rat (male CD)	not clear	oral gavage	25 mg/kg/day	14 days	Serum, 25 mg/kg/day				In testicular interstitial fluid, not in serum			CYP19 in liver		Decreased body weight, weight gain and food consumption, Increased relative liver weight
Zhang	2020	10.1016/j.envpol.2020.114241	rats (pregnant Sprague-Dawley)	not clear	oral gavage	1-5 mg/kg/day	15 days (GD5-20)					Serum at PND 1, 35, and 90			CYP11A1 and CYP17A1 in leydig cells (PND 1 and 90)	Decrease expression of Hsd17b3 in leydig cells, and Dhh and SOX9 in sertoli cells, affected profliferation of leydig stem cells
Zhao	2014	10.1371/journal.pone.0078888	rats (pregnant Sprague-Dawley)	0.05% Tween 20	oral gavage	5 and 20 mg/kg/day	9 days (GD11-19)					Intratesticular, at 20 mg/kg/day			Cyp11a1 Cyp17a, and Hsd3b1	Reduced AGD and testicular weights of male pups, impaired fetal Leydig cells, and reduced fetal Leydig cells number	Reduced body weight and length of the dams and neonates, Decrease gene expression of the growth factor (Kitl) and cholesterol transporters (Scarb1 and Star)
Qui	2021	10.1016/j.tox.2020.152663	mouse (ICR male)	not clear (corn oil?)	oral gavage	0.5-10 mg/kg/day	4 weeks	Serum and testicular, 0.5-10 mg/kg/day				Serum and testicular, 5 and 10 mg/kg/day				No effect on LH or FSH, decreased sperm count, damaged testicular interstitium morphology	Decreased CRTC" and StAR expression and increased PKA, CREB and p38 expression
Qu	2016	10.1016/j.etap.2016.05.025	mouse (C57 male)	corn oil	oral gavage	0.5 and 10 mg/kg/day	5 weeks	Serum, 0.5-10 mg/kg/day	Testicular ERα increase, ERβ2 decrease			Serum, 10 mg/kg/day				Decreased sperm concentration, Vacuolations were observed in spermatogonia, spermatocytes and Leydig cells, increased the incidence of apoptotic cells in testes	Decreased body and testes weight, Increased expression of bax, cleaved caspase-9 and cleaved caspase-3 levels
Zhong	2016	10.3390/ijms17091509	mouse (C57BL/6)	deionized water, 2% Tween 80	oral gavage	0.1-5 mg/kg/day	18 days (GD1-17)	Serum, 5 mg/kg/day				Serum, 1 and 5 mg/kg/day					Prenatal exposure caused imbalance in TH1/TH2 cytokines with excess TH2 cytokines (IL-4)
PFOA
Qui	2022	10.1016/j.envint.2019.105284	Female Spague Dawley rat	distilled water	oral gavage	15 mg/kg/day	28 days	Serum, 15 mg/kg/day		Uterus, 15 mg/kg/day
Xin	2019	10.1021/acs.est.9b01579	Zebra fish	DMSO	tank water	0.4-1.6 µM	not clear	Whole body larvae: 0.4 µM									Increase thyroid hormone
Yao	2019	10.1016/j.tox.2014.10.008	Female CD-1 mouse	PBS	oral gavage	0-1 mg/kg/day	PND18-PND20									No effect of ER target genes	No morphological changes in uterus, cervix, and vagina,
Benninghoff	2011	10.1093/toxsci/kfq379	Juvenile rainbow trout	DMSO	diet	5 mg/kg/day	14 days				plasma, 50 ppm and 250 ppm, LOEC: 80 ppm
Wei	2007	10.1897/07-008R1.1	Freshwater rare minnow	not stated	tank water	3-30 mg/L	14-28 days		Liver, 3 mg/L		Liver mRNA and protein					Degenerating vitellogenic-stage oocytes
Zhao	2010	10.1093/toxsci/kfq030	Female C57Bl/6 mice	deionized water	oral gavage	5mg/kg/day	4 weeks (5 days a week)	Serum, 5 mg/kg/day		Mammary gland, 5 mg/kg/day						Increased serum progesterone, no effect on SHBG, PFOA increases mammary gland responses to estrogen and progesterone, Increased liver steroid hormone metabolic enzyme gene expressions	Affected liver drug metabolic enzymes gene expression, increased the protein levels of Areg, IGF-I, and HGFa, increase level of active cell proliferation proteins in mamary gland
Rosen	2017	10.1016/j.tox.2017.05.013	Mouse (wt and ppara-null)	water	oral gavage	not clear	not clear									Decreased expression of male-specific genes, increased expression of female-specific genes	Increased liver weight, altered gene expression
Lu	2019	10.1016/j.envpol.2019.03.120	Rat (Sprague-Dawley with elimiated leydig cells)	not clear	oral gavage	0-50 mg/kg/day	9 days					Serum 25 and 50 mg/kg/day			CYP11A1 and CYP17A1 in leydig cells	No effect on serum FSH and LH, decreased expression of Lhcgr, Scarb1, Star, Hsd3b1 and Hsd11b1 in leydig cells, affected proliferation of stem Leydig cells
PFNA
Benninghoff	2011	10.1093/toxsci/kfq379	Juvenile rainbow trout	DMSO	diet	5 mg/kg/day	14 days				plasma, 50 ppm and 250 ppm
Rosen	2017	10.1016/j.tox.2017.05.013	Mouse (wt and ppara-null)	water	oral gavage	1-3 mg/kg/day										Decreased expression of male-specific genes, increased expression of female-specific genes	Increased liver weight, altered gene expression
Singh	2019	10.1016/j.ecoenv.2019.109499	Mouse (prepubertal Parkers male)	not stated	oral gavage (feeding needle)	2 and 5 mg/kg BW/day	14 days (PND 25–38)						Testes, 2mg/kg and 5mg/kg	Testes, 2mg/kg and 5mg/kg		Impairment in testicular functions, Decreased overall germ cell transformation	Decreased testis expression of PPARα, GHR, IGF-1, IGF-1R, p-mTOR
Singh	2019	10.1016/j.ecoenv.2018.12.034	Mouse (prepubertal Parkers male)	not stated	oral gavage (feeding needle)	2 and 5 mg/kg BW/day	14 days (PND 25–38)								CYP11A in testes		Decreased body weight, Increased apoptosis in germ cells, Decreased testis expression of SF1, StAR, 3βHSD, 17β-HSD, Nrf2, HO-1, Increased testis expression of IKKβ, NF-ϏB and caspase 3
Feng	2009	10.1016/j.toxlet.2009.07.020	Rat (Sprague–Dawley male)	0.2% Tween 20	oral gavage	1-5 mg/kg/day	14 days	Serum, 5 mg/kg/day				Serum, increase at 1 mg/kg, decrease at 5 mg/kg				No effect on FSH and LH	Increase DNA fragmentation and apoptotic cells, increased Bax and Fas expression and decreased Bcl-2 expression
PFHxS
Rosen	2017	10.1016/j.tox.2017.05.013	Mouse (wt and ppara-null)	water	oral gavage	3-10 mg/kg/dag	7 days									Decreased expression of male-specific genes, increased expression of female-specific genes	Increased liver weight, altered gene expression
PFDA
Benninghoff	2011	10.1093/toxsci/kfq379	Juvenile rainbow trout	DMSO	diet	5 mg/kg/day	14 days				plasma, 50 ppm and 250 ppm. LOEC: 0.64 ppm
Mixture
Rodríguez-Jorquera	2019	10.1021/acs.est.8b03603	Fathead minnow (Pimephales promelas)	distilled water	tank water	0.5-25 ug/L	48 hours		Blood								84 altered genes in liver, 471 altered genes in blood	Mixture of PFBA, PFHXA, PFHPA, PFOA, PFOS, PFNA, PFDA
Benninghoff	2011	10.1093/toxsci/kfq379	Juvenile rainbow trout	DMSO	diet		14 days				Lower than predicted with addition model at low concentration, higher than predicted at high concentrations							Mixture of PFOA, PFNA, PFDA, PFUnDA

## Sheet: Table S5
Supp. Table S8: In-vitro results related to estrogen and androgen pathways5
COLOR CODE:	decreased	increased	no effect	affected (changed transciptome/ect.)
Publication information			Study setup																Other results
								Estrogenic effects					Androgenic effects
Author	Year	DOI	Cell system	Species	Solvent	Dosages	Exposure time	Estrogen activity		ERα expression	ERβ expression	E2 sectretion/production	Androgen activity		AR protein	T sectretion/production	CYP enzyme activities	Other estrogen related effects	Other AO
								reporter gene	E-screen
PFOS
Xin	2020	10.1021/acs.est.9b07708	MVLN and MCF-7	human	DMSO	0-50 µM	48-120 hours	MVLN: LOEC: 50 µM	E-screen: 12.5 µM
Gogola	2020	10.1016/j.mce.2019.110698	COV434	human	DMSO	0.8, 8, 80 ng/mL	Gene expression: 24 hours; protein expression: 48 hours; E2 secretion: 72 hours, caspase activity: 6 or 24 hours					0.8, 8, 80 ng/mL						2-OHE1 /E2 ratio	caspase-3/7 activity
			KGN	human	DMSO							0.8, 8, 80 ng/mL						2-OHE1, 16-OHE1, 2OHE1/E2 ratio, 16-OHE1/E2 ratio	caspase-3/7 activity
Halsne	2016	10.1016/j.toxlet.2016.08.004	MCF-10A (ER negative cells) in monolayer	human	DMSO	100-500 µM	24, 48, 72 hours												Cell cycle
			MCF-10A (ER negative cells) in acini	human	DMSO	0.6, 6. 60 µM	12 days											Normal acini maturation affected, ER-independt mechanisms to normal development of glandular breast tissue
Xu	2017	10.1007/s11356-017-8943-3	HepG2 cells	human	0.5% Tween 20	10 and 100 µM	24 hours				10 mol/L, 100 mol/L
Benninghoff	2011	10.1093/toxsci/kfq379	HEK-293T	human	DMSO	1-1000 nM	24 hours	1-1000 nM
Maras	2006	10.1289/ehp.8149	MCF-7	human	DMSO	E-screen: 0.1-100 nM; Cell cycle and gene expression: 50 M	E-screen: 6 days; Cell cycle: 24 hours; Gene expression: 48 hours		0.1-100 nM									Altered expression of estrogen-responsive biomarker genes	No effect on cell cycle proliferation
Li	2020	10.1021/acs.est.0c03468	MVLN and MCF7 BUS	human	DMSO	ER reporter gene: 0.0001-5 mM; gene expression: 1 nM	48 hours	EC20: 12 µM										Altered expression of estrogen-responsive biomarker genes
Ishibashi	2008	10.1016/j.chemosphere.2008.01.065	Saccharomyces cervisiae Y190	yeast	DMSO	0.01-1000 µM	Not clear	ERα: 0.01-1000 µM
Behr	2018	10.1016/j.toxlet.2018.03.029	MCF-7, H295R, LNCaP, MDA-Kb2	human	DMSO	0-100 µM	ER reporter gene, AR reporter gene: 24 hours; E-screen: 6 days; steroidogenesis and gene expression: 48 hours	Enhanced E2 ERβ activity	Up to 100µM				Up to 100µM					Increased progesterone and estrone, no effect on estrogen or androgen-responsive genes,
Du	2013	10.1002/etc.2034	CV-1, MDA-kb2, H295R	monkey and human	DMSO	3x10-9-3x10-7 M	reporter assays: 24 hours; steroidgenesis and gene expression: 48 hours	Enhanced E2 ERα activity				30-300 nM	Up to 300nM			100-300 nM	Altered gene expression		Decreased T3-induced TR activity
Rosen	2017	10.1016/j.tox.2017.05.013	HepG2	human	unclear	Not clear	Not clear	concentration unclear					concentration unclear
Biegel	1995	10.1006/taap.1995.1164	Lyedig cells from CD male rat	rat	unclear	dose-dependent: 0-1000 µM; time-dependent: 250 µM	dose-dependent:2 4 hours; time-dependent: 0-48 hours					500 µM				In hCG-treasted cells, 250 µM
Kjeldsen	2013	10.1007/s11356-013-1753-3	MVLN, CHO-K1 and JEP3	human and hamster	DMSO	ER reporter gene, AR reporter gene: 1x10-9-1x10-4 M; aromatase: 1x10-8-1x10-4 M	20 hours	LOEC: 1x10-5 M					LOEC: 5x10-5M				No effect on aromatase: 1×10−8–1×10−4 M
Kang	2016	10.1016/j.chemosphere.2016.04.070	MVLN, 22Rv1/MMTV and H295R	human	DMSO	ER reporter gene, AR reporter gene: 10pM-10µM; steroidogenesis: 10 and 100µM	ER reporter gene: 48 hours; AR reporter gene: 24 hours; steroidogenesis: 24 hours	Weak antaginistic, 10 mM				10 and 100 µM	10 pM - 10 mM			100 µM	CYP17, 3b-hsd2, cyp19	Increase estrone 10-100 µM
PFOA
Xin	2019	10.1021/acs.est.9b01579	MVLN	human	DMSO	0.8-1600 µM	24 hours	LOEC: 50 µM
Yao	2019	10.1016/j.tox.2014.10.008	BG1-Luc4E2	human	PBS	0.0005-40 µg/mL	24 hours	1.2nM-24µM
Gogola	2020	10.1016/j.mce.2019.110698	COV434	human	DMSO	0.2, 2, 20 ng/mL	Gene expression: 24 hours; protein expression: 48 hours; E2 secretion: 72 hours; caspase activity: 6 or 24 hours					0.2, 2, 20ng/mL						2-OHE1 /E2 ratio	caspase-3/7 activity
			KGN	human	DMSO							0.2, 2, 20ng/mL						2-OHE1, 16-OHE1, 2OHE1/E2 ratio, 16-OHE1/E2 ratio	caspase-3/7 activity
Halsne	2016	10.1016/j.toxlet.2016.08.004	MCF-10A (ER negative cells) in monolayer	human	DMSO	100-500 µM	24, 48, 72 hours												Cell cycle
			MCF-10A (ER negative cells) in acini	human	DMSO	0.6, 6. 60 µM	12 days											Normal acini maturation not affected
Benninghoff	2011	10.1093/toxsci/kfq379	HEK-293T	human	DMSO	1-1000 nM	24 hours	100-1000 nM
Maras	2006	10.1289/ehp.8149	MCF-7	human	DMSO	E-screen: 0.1-100 nM; Cell cycle and gene expression: 50 M	E-screen: 6 days; Cell cycle: 24 hours; Gene expression: 48 hours		0.1-100 nM									Altered expression of estrogen-responsive biomarker genes	No effect on cell cycle proliferation
Li	2020	10.1021/acs.est.0c03468	MVLN and MCF7 BUS	human	DMSO	reporter gene: 0.0001-5 mM; gene expression: 1 nM	48 hours	attenuate E2-induced luciferase activity inhibited by ICI										Altered expression of estrogen-responsive biomarker genes
Ishibashi	2008	10.1016/j.chemosphere.2008.01.065	Saccharomyces cervisiae Y190	yeast	DMSO	0.01-1000 µM	Not clear	ERα: 0.01-1000 µM
Behr	2018	10.1016/j.toxlet.2018.03.029	MCF-7, H295R, LNCaP, MDA-Kb2	human	DMSO	0-100 µM	ER reporter gene, AR reporter gene: 24 hours; E-screen: 6 days; steroidogenesis and gene expression: 48 hours	Enhanced E2 Erβ activity	Up to 100µM				up to 100µM				CYP21A2	Increased estrone, No effect on estrogen or androgen-responsive genes
Buhrke	2015	10.1016/j.tox.2015.04.004	primary hepatocytes and HepG2	human	unclear	1, 25, 100 µM	24 hours												Deregulation of seveal genes associated with death and survival, cellular development, lipid metabolism, and cellular growth and proliferation
Rosen	2017	10.1016/j.tox.2017.05.013	HepG2	human	unclear	Not clear	Not clear	Concentration unclear					concentration unclear
Rosenmai	2013	10.1016/j.taap.2012.10.022	H295R and CHO	human and hamster	DMSO	AR reporter gene: 0.2-50 µM; steroidogenesis and gene expression: 1.6-50 µM	AR reporter gene: 20 hours; steroidogenesis and gene expression: 24 hours					both increase and decrease dependent on the concentration	0.2-50 µM			1.6-50 µM	CYP11A, CYP17 or CYP21	increased estrone, decreased androstenedione, no effect on production of progesterone, 17-OH progesterone, or DHEA
Kjeldsen	2013	10.1007/s11356-013-1753-3	MVLN, CHO-K1 and JEP3	human and hamster	DMSO	Er reporter gene, AR reporter gene: 1x10-9-1x10-4 M; aromatase: 1x10-8-1x10-4 M	20 hours	LOEC: 3x10-5 M					LOEC: 1x10-4M				No effect on aromatase: 1×10−8–1×10−4 M
Kang	2016	10.1016/j.chemosphere.2016.04.070	MVLN, 22Rv1/MMTV and H295R	human	DMSO	ER reporter gene, AR reporter gene: 10pM-10µM; steroidogenesis: 10 and 100µM	ER reporter gene: 48 hours; AR reporter gene: 24 hours; steroidogenesis: 24 hours	Weak antaginistic,10 mM				10 and 100 µM	10 pM - 10 mM			100 µM	CYP17, 3b-hsd2, cyp19	Increase estrone 10-100 µM	Increase expression of corticoid synthesis genes (cyp21, cyp11b1, cyp11b2)
PFNA
Halsne	2016	10.1016/j.toxlet.2016.08.004	MCF-10A (ER negative cells) in monolayer	human	DMSO	100-500 µM	24, 48, 72 hours												Cell cycle
			MCF-10A (ER negative cells) in acini	human	DMSO	0.6, 6. 60 µM	12 days											Normal acini maturation affected, ER-independt mechanisms to normal development of glandular breast tissue
Benninghoff	2011	10.1093/toxsci/kfq379	HEK-293T	human	DMSO	1-1000 nM	24 hours	100-1000 nM
Maras	2006	10.1289/ehp.8149	MCF-7	human	DMSO	50 M	Cell cycle: 24 hours; Gene expression: 48 hours												No effect on cell cycle proliferation
Li	2020	10.1021/acs.est.0c03468	MVLN and MCF7 BUS	human	DMSO	reporter gene: 0.0001-5 mM; gene expression: 1 nM	48 hours	Attenuate E2-induced luciferase activity inhibited by ICI										Altered expression of estrogen-responsive biomarker genes
Ishibashi	2008	10.1016/j.chemosphere.2008.01.065	Saccharomyces cervisiae Y190	yeast	DMSO	0.01-1000 µM	Not clear	ERα: 0.01-1000 µM
Rosen	2017	10.1016/j.tox.2017.05.013	HepG2	human	unclear	Not clear	Not clear	concentration unclear					concentration unclear
Kjeldsen	2013	10.1007/s11356-013-1753-3	MVLN, CHO-K1 and JEP3	human and hamster	DMSO	Er reporter gene, AR reporter gene: 1x10-9-1x10-4 M; aromatase: 1x10-8-1x10-4 M	20 hours	1×10−9 – 1×10−4 M.					LOEC with DHT: 5x10-5				No effect on aromatase: 1×10−8–1×10−4 M
PFHxS
Li	2020	10.1021/acs.est.0c03468	MVLN and MCF7 BUS	human	DMSO	reporter gene: 0.0001-5 mM; gene expression: 1 nM	48 hours	EC20: 23 µM										Altered expression of estrogen-responsive biomarker genes
Behr	2018	10.1016/j.toxlet.2018.03.029	MCF-7, H295R, LNCaP, MDA-Kb2	human	DMSO	0-100 µM	ER reporter gene, AR reporter gene: 24 hours; E-screen: 6 days; steroidogenesis and gene expression: 48 hours	Up to 100µM	Up to 100µM				up to 100µM				No effect on steroidogenesis	No effect on estrogen or androgen-responsive genes,
Rosen	2017	10.1016/j.tox.2017.05.013	HepG2	human	unclear	Not clear	Not clear	Concentration unclear					concentration unclear
Kjeldsen	2013	10.1007/s11356-013-1753-3	MVLN, CHO-K1 and JEP3	human and hamster	DMSO	Er reporter gene, AR reporter gene: 1x10-9-1x10-4 M; aromatase: 1x10-8-1x10-4 M	20 hours	LOEC: 2x10-5 M					LOEC: 1x10-4M				No effect on aromatase: 1×10−8–1×10−4 M
PFDA
Halsne	2016	10.1016/j.toxlet.2016.08.004	MCF-10A (ER negative cells) in monolayer	human	DMSO	100-500 µM	24, 48, 72 hours												Cell cycle
			MCF-10A (ER negative cells) in acini	human	DMSO	0.6, 6. 60 µM	12 days											Normal acini maturation affected, ER-independt mechanisms to normal development of glandular breast tissue
Benninghoff	2011	10.1093/toxsci/kfq379	HEK-293T	human	DMSO	1-1000 nM	24 hours	100-1000 nM
Li	2020	10.1021/acs.est.0c03468	MVLN and MCF7 BUS	human	DMSO	reporter gene: 0.0001-5 mM; gene expression: 1 nM	48 hours	Attenuate E2-induced luciferase activity inhibited by ICI										Altered expression of estrogen-responsive biomarker genes
Ishibashi	2008	10.1016/j.chemosphere.2008.01.065	Saccharomyces cervisiae Y190	yeast	DMSO	0.01-1000 µM	Not clear	ERα: 0.01-1000 µM
Kjeldsen	2013	10.1007/s11356-013-1753-3	MVLN, CHO-K1 and JEP3	human and hamster	DMSO	ER reporter gene, AR reporter gene: 1x10-9-1x10-4 M; aromatase: 1x10-8-1x10-4 M	20 hours	1×10−9 – 1×10−4 M.					LOEC with DHT: 1x10-5				Arometase: weak effect at 1 x 10-5M
MIXTURE
Gogola	2020	10.1016/j.mce.2019.110698	COV434	human	DMSO	Mix 0.1 (0.2 ng/ml PFOA, 0.8 ng/ml PFOS, 5 pg/ml HCB, 0.1 ng/ml p,p’-DDE, and 10 pg/ml PCB153), Mix 1 (2 ng/ml PFOA, 8 ng/ml PFOS, 50 pg/ml HCB, 1 ng/ml p,p’-DDE, and 100 pg/ml PCB153), or Mix 10 (20 ng/ml PFOA, 80 ng/ml PFOS, 500 pg/ml HCB, 10 ng/ml p,p-DDE, and 1 ng/ml PCB153)	Gene expression: 24 hours; protein expression: 48 hours; E2 secretion: 72 hours; caspase activity: 6 or 24 hours											2-OHE1 /E2 ratio	caspase-3/7 activity	PFOA, PFOS, HCB, P,P’DDE, PCB153
			KGN	human	DMSO													2-OHE1, 16-OHE1, 2OHE1/E2 ratio, 16-OHE1/E2 ratio	caspase-3/7 activity
Gogola	2020	10.1016/j.tiv.2020.104769	COV434	human	DMSO or ethanol	Mix 0.1 (0.2 ng/ml PFOA, 0.8 ng/ml PFOS, 5 pg/ml HCB, 0.1 ng/ml p,p’-DDE, and 10 pg/ml PCB153), Mix 1 (2 ng/ml PFOA, 8 ng/ml PFOS, 50 pg/ml HCB, 1 ng/ml p,p’-DDE, and 100 pg/ml PCB153), or Mix 10 (20 ng/ml PFOA, 80 ng/ml PFOS, 500 pg/ml HCB, 10 ng/ml p,p-DDE, and 1 ng/ml PCB153)	IGF1 secretion, gene expression, protein expression: 72 hours; cell proliferation: 48 hours												No effect on IGF1, decreased IGFBP2 and IGFBP3 mRNA	PFOA, PFOS, HCB, P,P’DDE, PCB153
			KGN	human	DMSO or ethanol													Effect on IGF1 though ERα	Increased IGF1, no effect on IGFBP2 and IGFBP3 mRNA
Gogola	2019	10.1016/j.chemosphere.2018.11.018	COV434	human	DMSO	Mix 0.1 (0.2 ng/ml PFOA, 0.8 ng/ml PFOS, 5 pg/ml HCB, 0.1 ng/ml p,p’-DDE, and 10 pg/ml PCB153), Mix 1 (2 ng/ml PFOA, 8 ng/ml PFOS, 50 pg/ml HCB, 1 ng/ml p,p’-DDE, and 100 pg/ml PCB153), or Mix 10 (20 ng/ml PFOA, 80 ng/ml PFOS, 500 pg/ml HCB, 10 ng/ml p,p-DDE, and 1 ng/ml PCB153)	Gene expression: 24 hours; protein expression: 48 hours; proliferation: 72 hours											Effects was independent on ER pathway	Increased cell proliferation, increased GPR30, increased IGF1R	PFOA, PFOS, HCB, P,P’DDE, PCB153
			KGN	human	DMSO													Effects was independent on ER pathway	Increased cell proliferation, increased GPR30, no effect on IGF1R
Kjeldsen	2013	10.1007/s11356-013-1753-3	MVLN, CHO-K1 and JEP3	human and hamster	DMSO	ER reporter gene: 7x10-8-3.5x10-4 M; AR reporter gene: 7x10-9-7x10-4 M	20 hours	LOEC: 3.5x10-5 M					LOEC with DHT: 7x10-6, more than additive effect				No effect on aromatase: 1×10−8–1×10−4 M			PFHxS, PFOS, PFOa, PFNA, PFDA, PFUnA, PFDOA
Dairkee	2018	10.1093/toxsci/kfy126	Several (Spontaneously immortalized HRBEC lines, T47D, MCF7, MDA231)	human	unclear	Mix 1: 1 nM BPA, 1 nM PFOA, 10 nM MP; Mix 2: 10 nM BPA, 10 nM PFOA, 100 nM MP; Mix 3: 100 nM BPA, þ100 nM PFOA, 1 mM MP	7 days			Protein	Protein								Cell cycle	Ternary mixture of BPA, MP, and PFOA
