# Supplementary material for: Reduced Birth Weight and Exposure to Per- and Polyfluoroalkyl Substances: A Review of Possible Underlying Mechanisms Using the AOP-HelpFinder
Source: Toxics. 2022 Nov 12;10(11):684. doi: 10.3390/toxics10110684 (PMC9699222; doi:10.3390/toxics10110684)
Supplement: Supplementary file 1 [file toxics-10-00684-s001.zip › Suppl. Tables S6 and S7 02-11-2022_Rev1.xlsx]

## Sheet: Table S6
Table S6: in vivo studies related to thyroid hormone pathways
																					Abbreviation:
COLOR CODE:	↓decreased	↑increased	no effect	affected																	TTR: transthyretin
																					TPO: Thyroperoxidase
PFOS																					TR: thyroid hormone receptor
Author	Year	DOI	Species	Solvent	Exposure route	Dosage	Exposure time	Body weight	Organ weight	Thyroid hormone level			protein expression/level				Thyroid cell histology	Gene expression	other AO		TG: thyroglobulin
										T3	T4	TSH	TTR	TG	TSHR	TPO					TR: thyroid hormone receptor
Chen et al	2018	10.1007/s00128-018-2359-8	zebrafish embryos	DMSO	direct*	250µg/L	8 h - 120 d				↓ (single dose 25o µg/L)						decreased nuclear area	thyroid function related gene expression ↓			TSH: Thyroid stimulate hormone
Yu et al	2011	10.1007/s00204-010-0613-x	adult female Wistar rat	Tween 20®	oral gavage	0.2, 1, 3 mg/kg/d	5 d			↓(LOEC:3 mg/kg bw)	↓(LOEC:1 mg/kg bw)							↑hepatic genes related to T4 uptake and regulation			TSHR: TSH receptor
Du et al	2013	10.1002/etc.2034	zebrafish embryos	DMSO	direct*	2x10-7 M, 4x10-7M, 1x10-6M	4 h-120 h											↑gene related to early thyroid development(hhex and pax8) (LOEC:100µg/L)	↓ steroidogenic enzyme gene (CYP17, CYP19a, CYP19b) expression, changed the expression pattern of estrogen receptor production genes (esr1, esr2b)		TH:Thyroid hormone
Kim et al	2010	10.1002/etc.443	zebrafish embryos	MilliQ water	direct*	0.5mg/L	7 d-10 d	body length ↓(single dose: 0.5mg/L)		↑(single dose: 0.5mg/L)	↓(single dose: 0.5mg/L)							↓TRα, TRβ, hhex and pax8 (single dose: 0.5mg/L)			T4: thyroxine
Ren et al	2015	10.1007/s00204-014-1258-y	amphibians (X. laevis) tadpoles at NF stage 48	DMSO	direct*	10nM,100nM,1µM, 10 µM	2 d											↑TH upregulated genes (LOEC: 0.01uM); ↓TH downregulated genes (LOEC: 0.01-0.1uM)			T3: triiodothyronine
Shi et al	2009	10.1016/j.chemosphere.2009.07.074	zebrafish embryos	DMSO	direct*	100, 200, 400 µg/L	15 d	↓(LOEC: 400µg/L)		↑(LOEC: 200ug/L)								alter genes in HPT system(↓TSH, TTR,TRα , ↑TRβ) LOEC: 200ug/L			FT4: Free T4
																					FT3: Free T3
PFOS potassium salt (PFOS-K)																					TT4: Total T4
Chang et al	2008	10.1016/j.tox.2007.10.014	female adult SD rat (8-10 wk)	Tween 20®	oral	15 mg/kg bw	acute expose (single dose)			↓(single dose 15mg/kg)	↓TT4, transit ↑FT4(single dose 15mg/kg)	↓(6h)(single dose 15mg/kg)									TT3: Total T3
																					AO: adverse outcome
F-53B (PFOS substitute)																					LC50: half maximal leathal concentration
Deng et al	2018	10.1016/j.scitotenv.2017.12.101	zebrafish embryos	DMSO	direct*	0.23, 12.5, 135 μg/L	5 d	↓(LOEC:135µg/L)			↑(LOEC: 0.23µg/L)			↓				↑ttr, ↓tg (LOEC: >12.5 µg/L)			LOEC: lowest observed effect concentration
Hong et al	2020	10.3390/toxics8030054	adult female SD rat	DMSO	oral	5,20,199 mg/kg/d	28 d			↓(LOEC: 5 mg/kg/day)	↓(LOEC: 5 mg/kg/day)				↑( LOEC:100mg/kg/d)	↑	Thyroid follicular hyperplasia				HPT: hypothalamic–pituitary–thyroid
direct*= fish were cultured in a glass beaker containing exposure solution																					hhex: hematopoieticallyexpressed homeobox
																					pax8: paired box gene 8
PFOA																					GD: gestation day
Author	Year	DOI	Species	Solvent	Exposure route	Dosage	Exposure time	Body weight	Organ weight	Thyroid hormone level			protein expression/level				Thyroid cell histology	Gene expression	other AO		PND: postnatal day
										T3	T4	TSH	TTR	TG	TSHR	TPO					bw: body weight
Blake et al	2020	10.1289/EHP6233	pregnant CD-1 mice	water	oral gavage	1mg/kg/d, 5 mg/kg/d	Embryonic day 1.5-17.5	embryo ↓(LOEC:5mg/kg/d)	placenta ↑(LOEC:5mg/kg/day)												d: day
Godfrey et al	2019	10.1002/jat.3807	Japanese medaka embroy	water	direct*	4.7mg/L	6 h-10 d											↑ thyroid related genes (at 1% of the 96 hour zebrafish LC50)			h: hour
Kim et al	2021	10.1016/j.chemosphere.2020.128012	zebrafish embryos	ethanol	direct*	3, 10, 30 mg/L	5 d											↑genes related to activation or metabolism			wk: week
																					HF: Nieuwkoop and Faber system
HFPO-DA (PFOA substitute)
Blake et al	2020	10.1289/EHP6233	pregnant CD-1 mice	water	oral gavage	2mg/kg/d, 10mg/kg/d	Embryonic day 1.5-17.5		placenta ↑ (LOEC: 10mg/kg/d)		↑(placenta, LOEC: 10mg/kg/d)
Conley et al	2021	10.1016/j.envint.2020.106204	SD rat (dam)	water	oral	1-125mg/kg/d; 10-250 mg/kg/d	GD 17-21; GD8-PD2	pup birth weight↓(LOEC:30 mg/kg/d)		↓(LOEC: 3mg/kg/d)	↓(LOEC: 62.5mg/kg/d)								alteration in glucose metabloism genes
direct*=fish were cultured in a glass beaker containing exposure solution
PFNA
Author	Year	DOI	Species	Solvent	Exposure route	Dosage	Exposure time	Body weight	Organ weight	Thyroid hormone level			protein expression/level				Thyroid cell histology	Gene expression	other AO
										T3	T4	TSH	TTR	TG	TSHR	TPO
Liu et al	2011	10.1007/s10646-010-0555-3	zebrafish juveniles	water	direct*	0.05, 0.1, 1 mg/L	180 d			↑(LOEC: >0.05mg/L, F0 and F1)								alter genes related to TH synthesis and metabolism in F1 larvae (LOEC: > 0.05mg/L)
direct*=fish were cultured in a glass beaker containing exposure solution
PFHxS
Author	Year	DOI	Species	Solvent	Exposure route	Dosage	Exposure time	Body weight	Organ weight	Thyroid hormone level			protein expression/level				Thyroid cell histology	Gene expression	other AO
										T3	T4	TSH	TTR	TG	TSHR	TPO
Ramhøj et al	2020	10.1038/s41598-020-59354-z	Wistar rat (dam and offspring)	Corn oil	oral	0.05, 5, 25 mg/kg bw/d	GD7-PND 22			↓(LOEC: >5mg/kg/d)	↓ (LOEC: >5mg/kg/d)	no effect
Cossone et al	2012	10.1093/toxsci/kfs072	Chicken Embryos	DMSO	egg injection	8.9 ̶ 38000 ng/g egg	21-22 d	↓embryo mass(LOEC: 38µg/g egg)			↓(LOEC: 0.89µg/g egg)							↑TH-response genes (LOEC: >0.89µg/g)
PFDA
Author	Year	DOI	Species	Solvent	Exposure route	Dosage	Exposure time	Body weight	Organ weight	Thyroid hormone level			protein expression/level				Thyroid histology	Gene expression	other AO
										T3	T4	TSH	TTR	TG	TSHR	TPO
Harris et al	1989	10.1016/0272-0590(89)90330-8	adult female C57BL/6 mice	corn oil	oral gavage	20-320 mg/kg bw	acute exposure (single dose)	↓(LOEC: 80mg/kg)	Thymus ↓ (80mg/kg)	↑(80 mg/kg)	↑(29 mg/kg)
direct*=fish were cultured in a glass beaker containing exposure solution

## Sheet: Table S7
Table S7: in vitro studies related to thyroid hormone pathways																				Abbreviation:
																				TBG: thyroxine-binding globulin
COLOR CODE:	↓decreased	↑increased																		TTR: transthyretin
	no effect	affected (changed transciptome/binding to protein, etc)	Receptor binding																	TPO: Thyroperoxidase
																				TR: thyroid hormone receptor
																				T4: thyroxine
PFOS																				T3: triiodothyronine
Author	Year	DOI	Cell system	Species	Solvent	Dosage	Exposure time	Protein				T-Screen		NIS	RAIU	genes expression	Molecular docking	other AO		FT4: Free T4
								TTR	TBG	TPO	TR		T4							FT3: Free T3
Ren et al	2016	10.1016/j.tox.2016.08.011	TTR and TBG	Human	DMSO	20 mM or 50 mM	5 min	binding (IC50: 130nM, RP:0.24)												TT4: Total T4
Song et al	2012	10.1039/c2em30106g	follicular thyroid carcinoma cell	Human	DMSO	10-9 ̶ 10-4 M	3 min			↓(LOEC: 0.001µ M)										TT3: Total T3
Selano et al	2019	10.1016/j.tiv.2019.03.022	hepatocyte	Rat (male)	DMSO	0.1-10 µM	37 °C: 15s,30s, 60s, 90s; 4 °C: 30s, 60s, 90s, 120s						↑FT4, ↑hepatic uptake(LOEC: 10 µM)							TSH: Thyroid stimulate hormone
			TTR, TBG, TRs	human	DMSO	0.1-100µM	5 min	binding (IC50: 2.1µM)	no effect		bindingTRα (IC50: 16.0µM) ,TRβ (IC50:20.5µM),									NIS: sodium iodide symporter
Xin et al	2018	10.1021/acs.est.8b01494	HEK 293 embryonal cells	human			24 h				↑transactivity ( LOEC: 25µM)									RAIU: radioactive iodide uptake
			GH3 pituitary cancer cells	rat			72 h					↑(alone), LOEC: 12.5µM					fit into pocket of TTR and TRs			AO: adverse outcome
Weiss et al	2009	10.1093/toxsci/kfp055	TTR	human	DMSO	10-10000nM	Overnight at 4 °C	binding (IC50: 940nM, RP=0.065)												LBD: ligand binding domain
Long et al	2013	10.1007/s11356-013-1628-7	GH3 pituitary cancer cells	rat	DMSO	1x10-9 M ̶ 1x10-4 M	6 d					↓(alone) ↓ (plusT3), LOEC=0.001µM								TH:Thyroid hormone
Buckalew et al	2020	10.1007/s00204-020-02664-y	thyroid follicular (FRTL-5) cell line	rat	DMSO	0.001-100µM	48 h							↓(IC50:-6.45 LogM)						IC50: half maximal inhibitory concentration
			hNIS expression embronic kidney cells	human			40h							↓(IC50: -5.87 LogM)						RP: Relative potency
Wang et al	2019	10.1016/j.envint.2019.02.024	hNIS expression embronic kidney cells	human	DMSO	1×10−9 - 1×10−4 M	2 h								↓ (IC50=-4.77 LogM)					DMSO: Dimethyl sulfoxide
Song et al	2011	10.1021/es200475k	follicular thyroid carcinoma (FT-238) cells	human	DMSO	20-120 µM	3 min			↓(LOEC: 5µM)										LOEC: lowest observed effect concentration
Du et al	2013	10.1002/etc.2034	kidney cell line CV-1	monkey	DMSO	3 x10-9M - 3 x10-7M	24 h				↓(+T3) LOEC: 0.3µM
			adrenocortical carcinoma cell lineH295R	human			24h									alter steroidogenic genes expression		additively activate estrogen receptor (ER), ↑estradiol, ↓ testosterone
Ren et al	2015	10.1007/s00204-014-1258-y	TRα-LBD	human	DMSO	1-100000nM	2 d				TRα binding (IC50:16uM, RP: 0.02)									h: hour
			GH3 pituitary cancer cells	rat		1-50µM						↑(alone), ↑(plus T3), LOEC: 15µM					fit into T3-binding pocket of TRα-LBD			min: minute
																				s: second
PFOS potassium salt (PFOS-K)
Author	Year	DOI	Cell system	Species	Solvent	Dosage	Exposure time	Protein				T-Screen	T4	NIS	RAIU	genes expression	Molecular docking	other AO
								TTR	TBG	TPO	TR
Buckalew et al	2020	10.1007/s00204-020-02664-y	thyroid follicular (FRTL-5) cell line	rat	DMSO	0.001-100µM	48 h							↓(IC50: -6.08 LogM)
			hNIS expression embronic kidney cells	human			40 h							↓(IC50: -5.33 LogM)
Wang et al	2019	10.1016/j.envint.2019.02.024	hNIS expression embronic kidney cells	human	DMSO	1×10−9 - 1×10−4 M	2 h								↓(IC50:-4.7 Log M)
F-53B (PFOS substitute)
Deng et al	2018	10.1016/j.scitotenv.2017.12.101	GH3 pituitary cancer cells	rat	DMSO	0.01, 0.1, 1, 2, 5,10 mg/L	24 h					↑(Alone), LOEC: 0.1mg/L
PFOA
Author	Year	DOI	Cell system	Species	Solvent	Dosage	Exposure time	Protein						NIS	RAIU	genes expression	Molecular docking	other AO
								TTR	TBG	TPO	TR	T-Screen	T4
Ren et al	2016	10.1016/j.tox.2016.08.011	TTR and TBG	Human	DMSO	20 mM or 50 mM	5 min	binding (IC50:378nM, RP:0.083)	no effect
Song et al	2012	10.1039/c2em30106g	follicular thyroid carcinoma cell	Human	DMSO	10-9 ̶ 10-4 M	3 min			↓(LOEC: 1µM)
Selano et al	2020	10.1016/j.tiv.2019.03.022	hepatocyte	rat (male)	DMSO	0.1-10 µM	37 °C: 15s,30s, 60s, 90s; 4 °C: 30s, 60s, 90s, 120s						↑FT4, ↑hepatic uptake (LOEC: 8 µM)
Weiss et al	2009	10.1093/toxsci/kfp055	TTR	Human	DMSO	10-10000nM	Overnight at 4 °C	binding (IC50=949nM, RP=0.064)
Long et al	2013	10.1007/s11356-013-1628-7	GH3 rat pituitary cancer cells	Rat	DMSO	1x10-9 M ̶ 1x10-4 M	6 d					↓ ( alone), LOEC: 0.001µM
Buckalew et al	2020	10.1007/s00204-020-02664-y	thyroid follicular (FRTL-5) cell line	rat	DMSO	0.001-100µM	48 h							↓(-4.6 LogM)
			hNIS expression embronic kidney cells	human			40 h							↓(-4.12 LogM)
Ren et al	2015	10.1007/s00204-014-1258-y	TRα-LBD	Human	DMSO	1-100000nM	2 d				TRα binding (IC50=42µM, RP: 0.007)						fit into T3-binding pocket of TRα-LBD
			GH3 pituitary cancer cells	rat		1-50µM	2 d					no effect
Kim et al	2021	10.1016/j.chemosphere.2020.128012	GH3 pituitary cancer cells	rat	Ethanol	10, 30, 100 µM.	24 h									Dio2↓ (LOEC: 100µM)
PFOA-ammonium
Buckalew et al	2020	10.1007/s00204-020-02664-y	thyroid follicular (FRTL-5) cell line	rat	DMSO	0.001-100µM	48 h
			hNIS expression embronic kidney cells	human			40 h							↓(IC50: -4.15 LogM)
Wang et al	2019	10.1016/j.envint.2019.02.024	hNIS expression embronic kidney cells	human	DMSO	1×10−9 - 1×10−4 M	2 h							↓(IC50: -4.52 LogM)	no effect
PFNA
Author	Year	DOI	Cell system	Species	Solvent	Dosage	Exposure time	Protein							RAIU	genes expression	Molecular docking	other AO
								TTR	TBG	TPO	TR	T-Screen	T4	NIS
Ren et al	2016	10.1016/j.tox.2016.08.011	TTR and TBG	Human	DMSO	20 mM or 50 mM	5 min	binding (IC50: 1977nM, RP: 0.016)	no effect
Weiss et al	2009	10.1093/toxsci/kfp055	TTR	Human	DMSO	10-10000nM	Overnight at 4 °C	binding(IC50=2727nM)
Long et al	2013	10.1007/s11356-013-1628-7	GH3 pituitary cancer cells	rat	DMSO	1x10-9 M ̶ 1x10-4 M	6 d					↓(alone), ↓ (plus T3), LOEC=0.001µM
Wang et al	2019	10.1016/j.envint.2019.02.024	hNIS expression embronic kidney cells	Human	DMSO	1×10−9 - 1×10−4 M	2 h								no effect
Ren et al	2015	10.1007/s00204-014-1258-y	TRα-LBD	Human	DMSO	1-100000nM	2 d				TRα binding (IC50: 36µM, RP: 0.008)						fit into T3-binding pocket of TRα-LBD
			GH3 pituitary cancer cells	rat		1-50µM	2 d					no effect
PFHxS
Author	Year	DOI	Cell system	Species	Solvent	Dosage	Exposure time	Protein							RAIU	genes expression	Molecular docking	other AO
								TTR	TBG	TPO	TR	T-Screen	T4	NIS
Ren et al	2016	10.1016/j.tox.2016.08.011	TTR and TBG	Human	DMSO	20 mM or 50 mM	5 min	binding(IC50:594nM, RP: 0.053)	no effect
Weiss et al	2009	10.1093/toxsci/kfp055	TTR	Human	DMSO	10-10000nM	Overnight at 4 °C	binding(IC50:717nM, RP: 0.085)
Long et al	2013	10.1007/s11356-013-1628-7	GH3 pituitary cancer cells	rat	DMSO	1x10-9 M ̶ 1x10-4 M	6 d					↓(alone) ↓ (plus T3) LOEC: 0.001µM
Ren et al	2015	10.1007/s00204-014-1258-y	TRα-LBD	Human	DMSO	1-100000nM	2 d				weakly binding to TRα(IC50=193µM, RP=0.002)						fit into T3-binding pocket of TRα-LBD
			GH3 pituitary cancer cells	rat		1-50µM	2 d					no effect
PFHxS potassium (PFHxS-K)
Buckalew et al	2020	10.1007/s00204-020-02664-y	thyroid follicular (FRTL-5) cell line	rat	DMSO	0.001-100µM	48 h							↓(IC50: -5.7 Log M))
			hNIS expression embronic kidney cells	human			40 h							↓(IC50: -5.42 LogM)
PFDA
Author	Year	DOI	Cell system	Species	Solvent	Dosage	Exposure time	Protein							RAIU	genes expression	Molecular docking	other AO
								TTR	TBG	TPO	TR	T-Screen	T4	NIS
Long et al	2013	10.1007/s11356-013-1628-7	GH3 rat pituitary cancer cells	rat	DMSO	1x10-9 M ̶ 1x10-4 M	6 d					↓(alone), LOEC=0.01µM
Wang et al	2019	10.1016/j.envint.2019.02.024	hNIS expression embronic kidney cells	human	DMSO	1×10−9 - 1×10−4 M	2 h								no effect
Ren et al	2015	10.1007/s00204-014-1258-y	TRα-LBD	human	DMSO	1-100000nM	2 d				TRα binding (IC50:6µM, RP: 0.05)						fit into T3-binding pocket of TRα-LBD
			GH3 pituitary cancer cells	rat		1-50µM	2 d					no effect			no effect
Ren et al	2016	10.1016/j.tox.2016.08.011	TTR and TBG	human	DMSO	20 mM or 50 mM	5 min	binding (IC50: 1623nM, RP: 0.019)	no effect
